# Supplementary material for: Reliability of 3D laser-based anthropometry and comparison with classical anthropometry
Source: Sci Rep. 2016 May 26;6:26672. doi: 10.1038/srep26672 (PMC4880916; doi:10.1038/srep26672)
Supplement: Supplementary Information [file srep26672-s1.xls]

## Sheet: Information
Reliability of 3D laser-based anthropometry and comparison with classical anthropometry
Scientific Reports
Andreas Kuehnapfel, Peter Ahnert, Markus Loeffler, Anja Broda, Markus Scholz
Institute for Medical Informatics, Statistics and Epidemiology, University of Leipzig, Leipzig, Germany
LIFE Research Center for Civilization Diseases, University of Leipzig, Leipzig, Germany
andreas.kuehnapfel@imise.uni-leipzig.de

## Sheet: S1 (CA intra)
Supplementary Table S1. OCCCs, confidence intervals (CI) and technical errors of measurements (TEM) of intra-rater reliability of CA measurements.
Trait	OCCC	Lower 95-CL OCCC	Upper 95-CL OCCC	Absolute TEM	Relative TEM
BMI original	0.999	0.998	1	0.159	0.56
BMI	0.999	0.998	1	0.159	0.56
Body height	0.998	0.995	0.999	0.395	0.236
Body weight	1	1	1	0.037	0.047
Upper arm length	0.989	0.971	0.996	0.236	0.628
Thigh length	0.959	0.895	0.985	0.518	1.145
Waist girth	0.996	0.991	0.998	0.954	0.985
Hip girth	0.991	0.873	0.999	0.97	0.92
Upper arm girth	0.997	0.993	0.998	0.241	0.744
Thigh girth	0.994	0.991	0.996	0.376	0.743
Calf girth	0.995	0.991	0.997	0.238	0.624
WHR	0.985	0.96	0.994	0.012	1.302

## Sheet: S2 (CA intra non-obesity)
Supplementary Table S2. OCCCs, confidence intervals (CI) and technical errors of measurements (TEM) of intra-rater reliability of CA measurements of non-obese subgroup.
Trait	OCCC	Lower 95-CL OCCC	Upper 95-CL OCCC	Absolute TEM	Relative TEM
BMI original	0.999	0.998	1	0.093	0.37
BMI	0.999	0.998	1	0.093	0.37
Body height	0.999	0.997	0.999	0.308	0.182
Body weight	1	1	1	0.044	0.061
Upper arm length	0.988	0.965	0.996	0.264	0.699
Thigh length	0.988	0.924	0.998	0.312	0.682
Waist girth	0.993	0.981	0.997	0.914	1.026
Hip girth	0.972	0.118	0.999	1.106	1.107
Upper arm girth	0.994	0.989	0.997	0.222	0.727
Thigh girth	0.992	0.985	0.996	0.326	0.678
Calf girth	0.994	0.987	0.997	0.211	0.576
WHR	0.976	0.933	0.992	0.014	1.531

## Sheet: S3 (CA intra obesity)
Supplementary Table S3. OCCCs, confidence intervals (CI) and technical errors of measurements (TEM) of intra-rater reliability of CA measurements of obese subgroup.
Trait	OCCC	Lower 95-CL OCCC	Upper 95-CL OCCC	Absolute TEM	Relative TEM
BMI original	0.993	0.962	0.999	0.241	0.69
BMI	0.993	0.962	0.999	0.241	0.69
Body height	0.991	0.97	0.997	0.527	0.324
Body weight	1	1	1	0.014	0.016
Upper arm length	0.991	NA	NA	0.167	0.449
Thigh length	0.771	0.415	0.922	0.782	1.763
Waist girth	0.986	0.898	0.998	1.03	0.917
Hip girth	0.993	0.979	0.998	0.614	0.527
Upper arm girth	0.994	0.97	0.999	0.276	0.761
Thigh girth	0.984	0.967	0.993	0.458	0.83
Calf girth	0.988	0.951	0.997	0.283	0.693
WHR	0.993	0.969	0.999	0.007	0.767

## Sheet: S4 (CA inter)
Supplementary Table S4. OCCCs, confidence intervals (CI) and technical errors of measurements (TEM) of inter-rater reliability of CA measurements.
Trait	OCCC	Lower 95-CL OCCC	Upper 95-CL OCCC	Absolute TEM	Relative TEM
BMI original	0.998	0.989	1	0.227	0.806
BMI	0.998	0.989	1	0.227	0.806
Body height	0.998	0.996	0.999	0.404	0.243
Body weight	0.999	0.999	0.999	0.038	0.048
Upper arm length	0.924	0.873	0.955	0.622	1.673
Thigh length	0.819	0.686	0.899	1.323	2.938
Waist girth	0.993	0.988	0.995	1.3	1.336
Hip girth	0.996	0.989	0.998	0.815	0.772
Upper arm girth	0.978	0.943	0.991	0.575	1.799
Thigh girth	0.974	0.935	0.989	0.901	1.788
Calf girth	0.992	0.983	0.996	0.326	0.864
WHR	0.977	0.957	0.988	0.013	1.389

## Sheet: S5 (CA inter non-obesity)
Supplementary Table S5. OCCCs, confidence intervals (CI) and technical errors of measurements (TEM) of inter-rater reliability of CA measurements of non-obese subgroup.
Trait	OCCC	Lower 95-CL OCCC	Upper 95-CL OCCC	Absolute TEM	Relative TEM
BMI original	0.998	0.996	0.999	0.121	0.488
BMI	0.998	0.996	0.999	0.121	0.488
Body height	0.998	0.995	0.999	0.405	0.243
Body weight	1	1	1	0.04	0.058
Upper arm length	0.93	0.87	0.962	0.615	1.664
Thigh length	0.901	0.809	0.95	0.993	2.206
Waist girth	0.987	0.976	0.993	1.236	1.384
Hip girth	0.979	0.946	0.992	0.958	0.968
Upper arm girth	0.972	0.951	0.984	0.44	1.467
Thigh girth	0.969	0.924	0.988	0.657	1.382
Calf girth	0.99	0.973	0.996	0.287	0.79
WHR	0.971	0.933	0.988	0.013	1.49

## Sheet: S6 (CA inter obesity)
Supplementary Table S6. OCCCs, confidence intervals (CI) and technical errors of measurements (TEM) of inter-rater reliability of CA measurements of obese subgroup.
Trait	OCCC	Lower 95-CL OCCC	Upper 95-CL OCCC	Absolute TEM	Relative TEM
BMI original	0.991	0.853	0.999	0.345	1.006
BMI	0.991	0.853	0.999	0.345	1.006
Body height	0.998	0.996	0.999	0.402	0.242
Body weight	0.996	-0.997	1	0.812	0.856
Upper arm length	0.909	0.736	0.97	0.633	1.691
Thigh length	0.671	0.31	0.863	1.777	3.944
Waist girth	0.976	0.928	0.992	1.411	1.26
Hip girth	0.998	0.996	0.999	0.448	0.38
Upper arm girth	0.935	0.62	0.99	0.764	2.144
Thigh girth	0.925	0.682	0.984	1.23	2.21
Calf girth	0.986	0.958	0.995	0.389	0.959
WHR	0.981	0.955	0.992	0.012	1.204

## Sheet: S7 (BS intra)
Supplementary Table S7. OCCCs, confidence intervals (CI) and technical errors of measurements (TEM) of intra-rater reliability of BS measurements.
Trait	OCCC	Lower 95-CL OCCC	Upper 95-CL OCCC	Absolute TEM	Relative TEM
BMI original	0.999	0.996	1	0.181	0.646
Bodyheightcm	0.997	0.99	0.999	0.453	0.271
Headheightcm	0.928	0.875	0.959	0.345	1.483
Neckheightcm	0.998	0.997	0.999	0.33	0.229
Distancenecktohipcm	0.967	0.935	0.983	0.682	1.183
Distanceneckkneecm	0.994	0.986	0.997	0.447	0.456
Distancewaistkneecm	0.983	0.962	0.993	0.537	0.921
Distancewaistbandkneecm	0.857	0.712	0.932	1.182	2.159
Waistbandheightcm	0.954	0.894	0.981	1.16	1.173
Waistheightcm	0.992	0.986	0.996	0.633	0.607
Highwaistheightcm	0.988	0.978	0.993	0.74	0.692
Buttockheightcm	0.989	0.981	0.994	0.625	0.724
Hipheightcm	0.98	0.957	0.991	1.001	1.176
Crotchheightcm	0.975	0.922	0.992	0.87	1.184
Kneeheightcm	0.989	0.98	0.994	0.335	0.727
Ankleheightcm	0.995	0.978	0.999	0.027	0.37
Bellycircumferenceheightcm	0.991	0.983	0.995	0.632	0.625
Maximumbellycircumferenceheightcm	0.987	0.973	0.994	0.805	0.798
Heightofshoulderbladescm	0.979	0.953	0.991	1.171	0.93
Scapulaheight2cm	0.997	0.989	0.999	0.346	0.27
Breastheightcm	0.993	0.987	0.997	0.715	0.604
Neckheightfrontcm	0.993	0.986	0.996	0.678	0.495
Distance7CVverticalcm	0.822	0.705	0.895	1.077	3.65
Distanceneckfronttoverticalcm	0.912	0.86	0.945	1	2.413
Distancescapulatoverticalcm	0.827	0.689	0.907	0.715	3.288
Distancewaistbacktoverticalcm	0.821	0.706	0.893	0.591	2.384
Distancebuttocktoverticalcm	0.782	0.576	0.895	0.52	2.487
Distanceabdomentoverticalcm	0.971	0.927	0.988	0.823	1.645
Distancebreasttoverticalcm	0.977	0.961	0.986	0.636	1.212
Distancebackinbreastheighttoverticalcm	0.816	0.658	0.906	0.697	3.037
Distancebellytoverticalcm	0.986	0.976	0.991	0.589	1.103
Distancebackinbellyheighttoverticalcm	0.786	0.631	0.881	0.574	2.336
Waistbandfronttoverticalcm	0.939	0.817	0.981	1.123	2.163
D3waistbandfronttoverticalcm	0.939	0.817	0.981	1.123	2.163
Waistbandbacktoverticalcm	0.761	0.617	0.855	0.732	2.961
D3waistbandbacktoverticalcm	0.761	0.617	0.855	0.732	2.961
Distancebackinmaximumbellyheighttoverticalcm	0.745	0.555	0.861	0.623	2.552
Distancemaximumbellytoverticalcm	0.984	0.972	0.991	0.613	1.146
Distancefrontinhipheighttoverticalcm	0.974	0.946	0.987	0.809	1.614
Distancebackinhipheighttoverticalcm	0.797	0.64	0.89	0.575	2.72
Waistbandfrontheightcm	0.913	0.794	0.964	1.627	1.693
D3waistbandfrontheightcm	0.913	0.794	0.964	1.627	1.693
Waistbandbackheightcm	0.955	0.898	0.981	1.211	1.202
D3waistbandbackheightcm	0.955	0.898	0.981	1.211	1.202
D3waistbandlefttocrotchcm	0.879	0.702	0.954	0.828	3.258
D3waistbandrighttocrotchcm	0.892	0.723	0.96	0.809	3.193
Uppertorsotorsion	0.837	0.72	0.907	1.36	337.768
Distancecrotchtowaistbandcm	0.879	0.702	0.954	0.828	3.258
Neckdiametercm	0.878	0.79	0.93	0.558	4.256
Midneckgirthcm	0.99	0.981	0.995	0.484	1.255
Neckatbasegirthcm	0.966	0.941	0.981	0.888	2.061
Headcircumferencecm	0.965	0.938	0.981	0.326	0.547
Sideuppertorsolengthleftcm	0.736	0.518	0.864	1.626	7.28
Sideuppertorsolengthrightcm	0.559	0.315	0.734	1.93	8.785
Torsowidthatwaistcm	0.928	0.873	0.959	2.095	4.663
Totaltorsogirthcm	0.991	0.981	0.996	1.055	0.63
Crossshoulderoverneckcm	0.841	0.736	0.906	1.206	2.802
Crossshouldercm	0.881	0.784	0.936	1.176	2.484
Shoulderwidthleftcm	0.402	0.047	0.666	1.033	7.039
Shoulderwidthrightcm	0.353	0.035	0.605	1.249	8.675
Shoulderangleleft	0.814	0.717	0.88	1.614	6.142
Shoulderangleright	0.628	0.392	0.786	2.065	7.794
Acrossfrontwidthcm	0.674	0.478	0.806	2.069	5.265
Widtharmpitscm	0.691	0.353	0.869	3.221	7.409
Bustpointswidthcm	0.965	0.92	0.985	0.398	1.923
Neckrighttowaistoverbustcm	0.931	0.865	0.966	0.616	1.32
Neckfronttowaistcm	0.811	0.682	0.891	0.929	2.624
Neckfronttowaistoverbustlinecm	0.825	0.691	0.904	0.839	2.356
Bustpointsaroundneckcm	0.974	0.943	0.989	1.108	1.415
Bustpointtoneckleftcm	0.962	0.93	0.979	0.629	2.007
Bustpointtoneckrightcm	0.969	0.945	0.983	0.572	1.817
Bustchestgirthhorizontalcm	0.994	0.989	0.997	1.007	0.93
Bustchestgirthcm	0.994	0.99	0.997	1.003	0.936
Underbustcircumferencehorizontalcm	0.994	0.988	0.997	1.141	1.181
Acrossbackwidthcm	0.906	0.838	0.947	1.024	2.523
Acrossbackwidtharmpitlevelcm	0.929	0.879	0.959	1.061	2.648
Necktoacrossbackwidtharmpitlevelcm	0.723	0.57	0.827	1.111	6.037
Necktowaistcenterbackcm	0.909	0.826	0.953	0.691	1.667
Necklefttowaistbackcm	0.893	0.814	0.94	0.903	1.984
Neckrighttowaistbackcm	0.903	0.806	0.953	0.858	1.9
Distanceacrossbackwidtharmpitlevelwaistcm	0.728	0.591	0.824	1.309	5.77
Waisttohighhipbackcm	0.898	0.773	0.956	0.64	13.333
Distancewaistbandhighhipbackcm	0.683	0.462	0.825	1.018	41.036
Waisttobuttockcm	0.951	0.895	0.978	0.529	2.891
Distancewaistbandbuttockcm	0.78	0.609	0.882	1.223	8.501
Crotchlengthcm	0.965	0.927	0.983	1.503	1.859
Crotchlengthfrontcm	0.969	0.933	0.985	0.911	2.284
Crotchlengthrearcm	0.951	0.91	0.974	0.752	1.835
Crotchlengthatwaistbandcm	0.921	0.788	0.972	2.001	2.893
CrotchlengthatwaistbandAcm	0.921	0.788	0.972	2.001	2.893
Devwaistbandfromwaistfrontcm	0.864	0.721	0.936	1.976	-22.588
Devwaistbandfromwaistbackcm	0.796	0.592	0.904	1.495	-40.565
Devwaistbandfromwaistsidecm	0.85	0.684	0.933	1.491	-27.703
Waistgirthcm	0.995	0.991	0.997	1.04	1.052
Middlehipcm	0.995	0.991	0.998	0.885	0.835
Highwaistgirthcm	0.991	0.971	0.997	1.416	1.474
Waistbandcm	0.982	0.872	0.998	1.702	1.711
D3waistbandcm	0.982	0.872	0.998	1.699	1.709
Waisttobuttockheightleftcm	0.922	0.831	0.965	0.627	3.428
Waisttobuttockheightrightcm	0.921	0.824	0.966	0.63	3.437
Waistbandtobuttockheightleftcm	0.849	0.733	0.917	1.194	9.274
Waistbandtobuttockheightrightcm	0.867	0.757	0.93	1.163	9.088
Waisttohipthighleftcm	0.844	0.582	0.947	1.11	3.168
Waisttohipthighrightcm	0.852	0.604	0.95	1.094	3.119
Highhipgirthcm	0.996	0.992	0.997	0.873	0.848
Buttockgirthcm	0.995	0.939	1	0.855	0.795
Hipgirthcm	0.996	0.954	1	0.745	0.685
Hipthighgirthcm	0.984	0.966	0.992	0.928	0.946
Bellycircumferencecm	0.995	0.991	0.997	0.929	0.913
Maximumbellycircumferencecm	0.996	0.992	0.998	0.856	0.832
Armlengthtoneckbackleftcm	0.98	0.967	0.988	0.701	0.897
Armlengthtoneckbackrightcm	0.968	0.943	0.982	0.921	1.168
Armlengthtoneckleftcm	0.964	0.939	0.979	0.865	1.215
Armlengthtoneckrightcm	0.965	0.941	0.98	0.877	1.221
Armlengthleftcm	0.921	0.839	0.962	1.221	2.159
Armlengthrightcm	0.901	0.818	0.947	1.5	2.611
Upperarmlengthleftcm	0.82	0.693	0.898	0.951	3.026
Upperarmlengthrightcm	0.903	0.843	0.941	0.759	2.405
Forearmlengthleftcm	0.84	0.727	0.909	1.027	4.088
Forearmlengthrightcm	0.797	0.651	0.887	1.272	4.915
Upperarmgirthleftcm	0.847	0.671	0.933	1.12	3.773
Upperarmgirthrightcm	0.927	0.826	0.97	0.755	2.534
Elbowgirthleftcm	0.976	0.953	0.988	0.372	1.393
Elbowgirthrightcm	0.979	0.962	0.989	0.361	1.341
Forearmgirthleftcm	0.982	0.965	0.991	0.337	1.289
Forearmgirthrightcm	0.986	0.968	0.994	0.293	1.099
Wristgirthleftcm	0.962	0.93	0.98	0.275	1.603
Wristgirthrightcm	0.959	0.931	0.976	0.272	1.553
Wristgirthcm	0.955	0.927	0.973	0.301	1.73
Upperarmdiameterleftcm	0.87	0.752	0.934	0.793	6.854
Upperarmdiameterrightcm	0.847	0.631	0.941	0.926	7.733
Insidelegankleleftcm	0.969	0.906	0.99	0.884	1.311
Insideleganklerightcm	0.966	0.903	0.989	0.93	1.377
Inseamleftcm	0.974	0.92	0.992	0.872	1.166
Inseamrightcm	0.947	0.793	0.987	1.301	1.738
Sideseamleftcm	0.954	0.894	0.981	1.163	1.168
Sideseamrightcm	0.954	0.889	0.981	1.157	1.162
Sideseam3Dwaistbandleftcm	0.954	0.892	0.981	1.169	1.174
Sideseam3Dwaistbandrightcm	0.956	0.891	0.982	1.138	1.143
Sideseamatwaistleftcm	0.992	0.984	0.996	0.652	0.621
Sideseamatwaistrightcm	0.991	0.983	0.995	0.68	0.647
Sideseamankleleftcm	0.949	0.882	0.979	1.157	1.254
Sideseamanklerightcm	0.948	0.873	0.979	1.161	1.259
Thighgirthlefthorizontalcm	0.975	0.88	0.995	0.847	1.509
Thighgirthrighthorizontalcm	0.949	0.805	0.988	1.299	2.292
Kneegirthleftcm	0.984	0.967	0.992	0.458	1.158
Kneegirthrightcm	0.987	0.974	0.994	0.4	1.011
Calfgirthleftcm	0.999	0.999	1	0.092	0.241
Calfgirthrightcm	0.999	0.998	0.999	0.115	0.302
Anklegirthleftcm	0.988	0.956	0.997	0.239	0.895
Anklegirthrightcm	0.993	0.974	0.998	0.187	0.699
Minleggirthleftcm	0.997	0.993	0.998	0.117	0.5
Minleggirthrightcm	0.997	0.993	0.998	0.112	0.478
Weightkg	1	1	1	0.039	0.05
BodyMassIndex	0.997	0.991	0.999	0.294	1.047
Volumel	1	1	1	0.228	0.281
WaistToHipRatiox100	0.987	0.971	0.994	1.023	1.126
BMI	0.999	0.996	1	0.181	0.646
TL1	0.989	0.981	0.994	0.295	0.73
TL2	0.95	0.876	0.981	0.957	2.449
TL3	0.919	0.791	0.97	0.857	3.117
TL4	0.835	0.482	0.955	1.293	4.494
TL5	0.875	0.734	0.944	1.112	2.077
TL6	0.948	0.877	0.979	0.574	1.222
TL7	0.927	0.857	0.963	0.757	1.634

## Sheet: S8 (BS intra non-obesity)
Supplementary Table S8. OCCCs, confidence intervals (CI) and technical errors of measurements (TEM) of intra-rater reliability of BS measurements of non-obese subgroup.
Trait	OCCC	Lower 95-CL OCCC	Upper 95-CL OCCC	Absolute TEM	Relative TEM
BMI original	0.999	0.999	1	0.079	0.32
Bodyheightcm	0.999	0.998	1	0.267	0.16
Headheightcm	0.946	0.886	0.975	0.289	1.228
Neckheightcm	0.999	0.998	0.999	0.246	0.171
Distancenecktohipcm	0.969	0.932	0.986	0.61	1.055
Distanceneckkneecm	0.995	0.991	0.997	0.37	0.377
Distancewaistkneecm	0.982	0.94	0.995	0.517	0.887
Distancewaistbandkneecm	0.898	0.76	0.958	0.921	1.685
Waistbandheightcm	0.958	0.886	0.985	1.103	1.114
Waistheightcm	0.993	0.983	0.997	0.566	0.544
Highwaistheightcm	0.986	0.969	0.994	0.752	0.705
Buttockheightcm	0.991	0.978	0.996	0.587	0.682
Hipheightcm	0.984	0.953	0.994	0.915	1.088
Crotchheightcm	0.989	0.944	0.998	0.547	0.737
Kneeheightcm	0.991	0.978	0.996	0.313	0.683
Ankleheightcm	0.997	0.987	0.999	0.02	0.273
Bellycircumferenceheightcm	0.992	0.98	0.997	0.59	0.586
Maximumbellycircumferenceheightcm	0.986	0.961	0.995	0.851	0.848
Heightofshoulderbladescm	0.977	0.92	0.993	1.156	0.91
Scapulaheight2cm	0.999	0.998	1	0.181	0.141
Breastheightcm	0.994	0.985	0.998	0.634	0.537
Neckheightfrontcm	0.994	0.987	0.997	0.616	0.45
Distance7CVverticalcm	0.809	0.654	0.899	0.879	3.055
Distanceneckfronttoverticalcm	0.854	0.76	0.913	0.942	2.356
Distancescapulatoverticalcm	0.804	0.56	0.919	0.657	3.066
Distancewaistbacktoverticalcm	0.82	0.641	0.915	0.563	2.263
Distancebuttocktoverticalcm	0.842	0.724	0.912	0.49	2.324
Distanceabdomentoverticalcm	0.952	0.877	0.982	0.617	1.294
Distancebreasttoverticalcm	0.949	0.884	0.979	0.641	1.271
Distancebackinbreastheighttoverticalcm	0.746	0.445	0.895	0.707	3.096
Distancebellytoverticalcm	0.972	0.94	0.987	0.556	1.093
Distancebackinbellyheighttoverticalcm	0.839	0.669	0.926	0.505	2.048
Waistbandfronttoverticalcm	0.917	0.762	0.973	0.787	1.587
D3waistbandfronttoverticalcm	0.917	0.762	0.973	0.787	1.587
Waistbandbacktoverticalcm	0.788	0.619	0.887	0.653	2.638
D3waistbandbacktoverticalcm	0.788	0.619	0.887	0.653	2.638
Distancebackinmaximumbellyheighttoverticalcm	0.82	0.622	0.92	0.533	2.176
Distancemaximumbellytoverticalcm	0.976	0.948	0.989	0.517	1.014
Distancefrontinhipheighttoverticalcm	0.96	0.922	0.98	0.619	1.3
Distancebackinhipheighttoverticalcm	0.83	0.736	0.892	0.572	2.67
Waistbandfrontheightcm	0.919	0.717	0.979	1.572	1.627
D3waistbandfrontheightcm	0.919	0.717	0.979	1.572	1.627
Waistbandbackheightcm	0.974	0.933	0.99	0.911	0.907
D3waistbandbackheightcm	0.974	0.933	0.99	0.911	0.907
D3waistbandlefttocrotchcm	0.77	0.369	0.93	0.888	3.588
D3waistbandrighttocrotchcm	0.783	0.39	0.935	0.881	3.563
Uppertorsotorsion	0.842	0.726	0.911	1.232	137.515
Distancecrotchtowaistbandcm	0.77	0.369	0.93	0.888	3.588
Neckdiametercm	0.89	0.803	0.939	0.396	3.154
Midneckgirthcm	0.987	0.974	0.993	0.406	1.109
Neckatbasegirthcm	0.934	0.894	0.96	0.928	2.253
Headcircumferencecm	0.957	0.913	0.979	0.34	0.574
Sideuppertorsolengthleftcm	0.678	0.408	0.839	1.603	7.169
Sideuppertorsolengthrightcm	0.553	0.215	0.773	1.678	7.61
Torsowidthatwaistcm	0.938	0.867	0.971	1.796	4.236
Totaltorsogirthcm	0.985	0.964	0.993	1.092	0.669
Crossshoulderoverneckcm	0.784	0.605	0.887	1.173	2.804
Crossshouldercm	0.86	0.742	0.926	1.038	2.259
Shoulderwidthleftcm	0.067	-0.219	0.343	1.141	7.899
Shoulderwidthrightcm	0.42	-0.003	0.715	1.111	7.852
Shoulderangleleft	0.854	0.745	0.919	1.379	5.203
Shoulderangleright	0.644	0.339	0.827	2.088	7.798
Acrossfrontwidthcm	0.638	0.367	0.81	1.888	4.948
Widtharmpitscm	0.649	0.138	0.887	2.985	7.106
Bustpointswidthcm	0.971	0.913	0.991	0.279	1.406
Neckrighttowaistoverbustcm	0.924	0.828	0.967	0.654	1.417
Neckfronttowaistcm	0.817	0.654	0.908	0.886	2.52
Neckfronttowaistoverbustlinecm	0.813	0.635	0.909	0.9	2.54
Bustpointsaroundneckcm	0.98	0.956	0.991	1.013	1.315
Bustpointtoneckleftcm	0.97	0.936	0.986	0.575	1.86
Bustpointtoneckrightcm	0.969	0.934	0.985	0.595	1.926
Bustchestgirthhorizontalcm	0.989	0.975	0.995	1.054	1.033
Bustchestgirthcm	0.993	0.984	0.997	0.832	0.824
Underbustcircumferencehorizontalcm	0.991	0.974	0.997	1.097	1.219
Acrossbackwidthcm	0.89	0.776	0.948	0.831	2.124
Acrossbackwidtharmpitlevelcm	0.912	0.829	0.956	0.856	2.233
Necktoacrossbackwidtharmpitlevelcm	0.718	0.493	0.853	1.154	6.375
Necktowaistcenterbackcm	0.937	0.863	0.971	0.589	1.423
Necklefttowaistbackcm	0.927	0.87	0.96	0.736	1.623
Neckrighttowaistbackcm	0.922	0.851	0.96	0.721	1.607
Distanceacrossbackwidtharmpitlevelwaistcm	0.734	0.545	0.853	1.366	5.965
Waisttohighhipbackcm	0.9	0.713	0.967	0.638	12.903
Distancewaistbandhighhipbackcm	0.746	0.483	0.886	0.886	38.396
Waisttobuttockcm	0.94	0.83	0.979	0.544	2.938
Distancewaistbandbuttockcm	0.81	0.657	0.899	1.017	7.017
Crotchlengthcm	0.958	0.909	0.981	1.191	1.543
Crotchlengthfrontcm	0.966	0.927	0.984	0.72	1.909
Crotchlengthrearcm	0.928	0.831	0.97	0.667	1.689
Crotchlengthatwaistbandcm	0.762	0.342	0.928	2.136	3.228
CrotchlengthatwaistbandAcm	0.762	0.342	0.928	2.136	3.228
Devwaistbandfromwaistfrontcm	0.865	0.587	0.96	1.806	-22.726
Devwaistbandfromwaistbackcm	0.842	0.675	0.927	1.152	-31.05
Devwaistbandfromwaistsidecm	0.848	0.665	0.935	1.373	-26.386
Waistgirthcm	0.993	0.984	0.997	0.972	1.06
Middlehipcm	0.994	0.988	0.997	0.683	0.687
Highwaistgirthcm	0.987	0.887	0.999	1.358	1.526
Waistbandcm	0.992	0.985	0.996	0.846	0.905
D3waistbandcm	0.992	0.985	0.996	0.845	0.905
Waisttobuttockheightleftcm	0.923	0.789	0.973	0.619	3.353
Waisttobuttockheightrightcm	0.918	0.773	0.972	0.639	3.46
Waistbandtobuttockheightleftcm	0.826	0.685	0.907	1.203	9.097
Waistbandtobuttockheightrightcm	0.848	0.713	0.922	1.144	8.674
Waisttohipthighleftcm	0.858	0.667	0.943	0.863	2.528
Waisttohipthighrightcm	0.86	0.676	0.943	0.871	2.548
Highhipgirthcm	0.992	0.983	0.996	0.838	0.869
Buttockgirthcm	0.995	0.989	0.998	0.493	0.484
Hipgirthcm	0.997	0.994	0.998	0.383	0.372
Hipthighgirthcm	0.974	0.927	0.991	0.917	0.964
Bellycircumferencecm	0.991	0.98	0.996	0.881	0.926
Maximumbellycircumferencecm	0.993	0.985	0.997	0.787	0.818
Armlengthtoneckbackleftcm	0.978	0.957	0.989	0.72	0.93
Armlengthtoneckbackrightcm	0.979	0.964	0.988	0.744	0.952
Armlengthtoneckleftcm	0.968	0.937	0.984	0.814	1.148
Armlengthtoneckrightcm	0.974	0.957	0.985	0.771	1.079
Armlengthleftcm	0.905	0.778	0.961	1.37	2.426
Armlengthrightcm	0.931	0.859	0.967	1.262	2.203
Upperarmlengthleftcm	0.816	0.629	0.914	0.923	2.951
Upperarmlengthrightcm	0.89	0.811	0.937	0.777	2.479
Forearmlengthleftcm	0.861	0.727	0.932	0.995	3.947
Forearmlengthrightcm	0.878	0.749	0.942	0.971	3.743
Upperarmgirthleftcm	0.868	0.138	0.987	0.839	2.929
Upperarmgirthrightcm	0.944	0.868	0.977	0.525	1.831
Elbowgirthleftcm	0.976	0.956	0.987	0.304	1.183
Elbowgirthrightcm	0.974	0.945	0.988	0.317	1.226
Forearmgirthleftcm	0.983	0.967	0.991	0.285	1.131
Forearmgirthrightcm	0.987	0.935	0.997	0.249	0.967
Wristgirthleftcm	0.958	0.912	0.98	0.265	1.576
Wristgirthrightcm	0.949	0.909	0.971	0.288	1.665
Wristgirthcm	0.961	0.929	0.979	0.257	1.511
Upperarmdiameterleftcm	0.731	0.47	0.875	0.727	6.894
Upperarmdiameterrightcm	0.921	0.863	0.954	0.416	3.848
Insidelegankleleftcm	0.985	0.934	0.997	0.583	0.858
Insideleganklerightcm	0.984	0.93	0.996	0.613	0.898
Inseamleftcm	0.988	0.941	0.998	0.57	0.756
Inseamrightcm	0.987	0.939	0.997	0.595	0.788
Sideseamleftcm	0.959	0.884	0.986	1.101	1.105
Sideseamrightcm	0.962	0.894	0.987	1.046	1.05
Sideseam3Dwaistbandleftcm	0.959	0.884	0.986	1.102	1.106
Sideseam3Dwaistbandrightcm	0.962	0.894	0.987	1.04	1.045
Sideseamatwaistleftcm	0.993	0.981	0.997	0.581	0.554
Sideseamatwaistrightcm	0.992	0.979	0.997	0.602	0.574
Sideseamankleleftcm	0.954	0.872	0.984	1.097	1.189
Sideseamanklerightcm	0.957	0.879	0.985	1.054	1.142
Thighgirthlefthorizontalcm	0.957	-0.28	0.999	0.789	1.465
Thighgirthrighthorizontalcm	0.929	-0.744	1	1.05	1.943
Kneegirthleftcm	0.98	0.951	0.992	0.359	0.948
Kneegirthrightcm	0.978	0.932	0.993	0.351	0.929
Calfgirthleftcm	0.999	0.998	1	0.085	0.232
Calfgirthrightcm	0.998	0.997	0.999	0.114	0.312
Anklegirthleftcm	0.987	0.893	0.998	0.247	0.947
Anklegirthrightcm	0.991	0.949	0.998	0.201	0.767
Minleggirthleftcm	0.995	0.99	0.998	0.121	0.528
Minleggirthrightcm	0.996	0.992	0.998	0.116	0.508
Weightkg	1	1	1	0.029	0.042
BodyMassIndex	0.996	0.982	0.999	0.207	0.831
Volumel	1	0.999	1	0.212	0.291
WaistToHipRatiox100	0.984	0.956	0.994	1.121	1.26
BMI	0.999	0.999	1	0.079	0.32
TL1	0.991	0.978	0.996	0.278	0.692
TL2	0.95	0.83	0.986	0.983	2.571
TL3	0.934	0.715	0.986	0.618	2.18
TL4	0.92	0.692	0.981	0.675	2.278
TL5	0.872	0.721	0.944	1.047	1.947
TL6	0.956	0.879	0.984	0.526	1.12
TL7	0.928	0.842	0.968	0.746	1.623

## Sheet: S9 (BS intra obesity)
Supplementary Table S9. OCCCs, confidence intervals (CI) and technical errors of measurements (TEM) of intra-rater reliability of BS measurements of obese subgroup.
Trait	OCCC	Lower 95-CL OCCC	Upper 95-CL OCCC	Absolute TEM	Relative TEM
BMI original	0.993	0.955	0.999	0.296	0.853
Bodyheightcm	0.995	0.96	0.999	0.705	0.422
Headheightcm	0.85	0.676	0.934	0.442	1.957
Neckheightcm	0.998	0.99	0.999	0.462	0.32
Distancenecktohipcm	0.964	0.855	0.991	0.817	1.428
Distanceneckkneecm	0.992	0.956	0.999	0.581	0.593
Distancewaistkneecm	0.985	0.941	0.996	0.578	0.99
Distancewaistbandkneecm	0.803	0.365	0.95	1.609	2.933
Waistbandheightcm	0.948	0.545	0.995	1.276	1.29
Waistheightcm	0.99	0.976	0.996	0.76	0.725
Highwaistheightcm	0.99	0.976	0.996	0.712	0.663
Buttockheightcm	0.985	0.962	0.995	0.702	0.805
Hipheightcm	0.967	0.848	0.993	1.166	1.334
Crotchheightcm	0.949	0.742	0.991	1.325	1.837
Kneeheightcm	0.985	0.961	0.994	0.378	0.813
Ankleheightcm	0.992	0.793	1	0.038	0.522
Bellycircumferenceheightcm	0.987	0.968	0.995	0.714	0.701
Maximumbellycircumferenceheightcm	0.99	0.977	0.996	0.696	0.682
Heightofshoulderbladescm	0.981	0.95	0.993	1.205	0.974
Scapulaheight2cm	0.994	0.959	0.999	0.556	0.434
Breastheightcm	0.992	0.969	0.998	0.866	0.729
Neckheightfrontcm	0.992	0.96	0.998	0.795	0.581
Distance7CVverticalcm	0.765	0.428	0.915	1.416	4.549
Distanceneckfronttoverticalcm	0.866	0.685	0.946	1.114	2.502
Distancescapulatoverticalcm	0.834	0.517	0.95	0.826	3.69
Distancewaistbacktoverticalcm	0.818	0.578	0.928	0.648	2.633
Distancebuttocktoverticalcm	0.376	-0.552	0.888	0.58	2.813
Distanceabdomentoverticalcm	0.922	0.618	0.986	1.15	2.084
Distancebreasttoverticalcm	0.961	0.916	0.982	0.624	1.098
Distancebackinbreastheighttoverticalcm	0.89	0.55	0.977	0.674	2.908
Distancebellytoverticalcm	0.947	0.884	0.976	0.655	1.112
Distancebackinbellyheighttoverticalcm	0.648	0.216	0.868	0.701	2.875
Waistbandfronttoverticalcm	0.815	0.002	0.979	1.629	2.866
D3waistbandfronttoverticalcm	0.815	0.002	0.979	1.629	2.866
Waistbandbacktoverticalcm	0.716	0.294	0.904	0.879	3.572
D3waistbandbacktoverticalcm	0.716	0.294	0.904	0.879	3.572
Distancebackinmaximumbellyheighttoverticalcm	0.542	0.032	0.828	0.784	3.235
Distancemaximumbellytoverticalcm	0.92	0.805	0.969	0.783	1.327
Distancefrontinhipheighttoverticalcm	0.921	0.706	0.98	1.115	2.009
Distancebackinhipheighttoverticalcm	0.254	-0.557	0.817	0.581	2.834
Waistbandfrontheightcm	0.894	0.618	0.974	1.741	1.831
D3waistbandfrontheightcm	0.894	0.618	0.974	1.741	1.831
Waistbandbackheightcm	0.918	0.674	0.982	1.69	1.667
D3waistbandbackheightcm	0.918	0.674	0.982	1.69	1.667
D3waistbandlefttocrotchcm	0.941	0.696	0.99	0.677	2.526
D3waistbandrighttocrotchcm	0.956	0.76	0.993	0.625	2.343
Uppertorsotorsion	0.808	0.347	0.955	1.605	-239.308
Distancecrotchtowaistbandcm	0.941	0.696	0.99	0.677	2.526
Neckdiametercm	0.767	0.393	0.923	0.806	5.615
Midneckgirthcm	0.98	0.943	0.993	0.621	1.449
Neckatbasegirthcm	0.97	0.9	0.991	0.795	1.684
Headcircumferencecm	0.968	0.874	0.992	0.295	0.486
Sideuppertorsolengthleftcm	0.817	0.371	0.957	1.675	7.518
Sideuppertorsolengthrightcm	0.591	0.151	0.835	2.39	10.954
Torsowidthatwaistcm	0.812	0.565	0.926	2.631	5.215
Totaltorsogirthcm	0.989	0.959	0.997	0.952	0.535
Crossshoulderoverneckcm	0.681	0.246	0.888	1.274	2.791
Crossshouldercm	0.69	0.042	0.93	1.432	2.84
Shoulderwidthleftcm	0.752	0.294	0.929	0.747	4.917
Shoulderwidthrightcm	0.138	-0.468	0.655	1.506	10.085
Shoulderangleleft	0.736	0.484	0.875	2.033	7.887
Shoulderangleright	0.567	0.036	0.848	2.015	7.783
Acrossfrontwidthcm	0.499	-0.084	0.827	2.416	5.784
Widtharmpitscm	0.64	-0.4	0.959	3.683	7.891
Bustpointswidthcm	0.751	0.219	0.939	0.627	2.706
Neckrighttowaistoverbustcm	0.919	0.448	0.991	0.505	1.054
Neckfronttowaistcm	0.787	0.462	0.926	1.015	2.829
Neckfronttowaistoverbustlinecm	0.869	0.447	0.975	0.625	1.733
Bustpointsaroundneckcm	0.9	0.064	0.994	1.348	1.642
Bustpointtoneckleftcm	0.924	0.767	0.977	0.747	2.306
Bustpointtoneckrightcm	0.957	0.828	0.99	0.508	1.54
Bustchestgirthhorizontalcm	0.987	0.969	0.995	0.897	0.735
Bustchestgirthcm	0.973	0.915	0.991	1.301	1.076
Underbustcircumferencehorizontalcm	0.979	0.921	0.994	1.232	1.109
Acrossbackwidthcm	0.758	0.557	0.875	1.351	3.089
Acrossbackwidtharmpitlevelcm	0.834	0.681	0.917	1.408	3.212
Necktoacrossbackwidtharmpitlevelcm	0.686	0.375	0.858	1.011	5.305
Necktowaistcenterbackcm	0.844	0.518	0.956	0.874	2.099
Necklefttowaistbackcm	0.827	0.554	0.939	1.189	2.588
Neckrighttowaistbackcm	0.869	0.469	0.973	1.099	2.4
Distanceacrossbackwidtharmpitlevelwaistcm	0.693	0.518	0.812	1.176	5.289
Waisttohighhipbackcm	0.891	0.53	0.979	0.646	14.357
Distancewaistbandhighhipbackcm	0.542	-0.026	0.845	1.257	44.051
Waisttobuttockcm	0.966	0.88	0.991	0.495	2.776
Distancewaistbandbuttockcm	0.747	0.272	0.929	1.581	11.175
Crotchlengthcm	0.888	0.546	0.976	2.023	2.277
Crotchlengthfrontcm	0.924	0.671	0.984	1.226	2.756
Crotchlengthrearcm	0.883	0.668	0.962	0.911	2.055
Crotchlengthatwaistbandcm	0.951	0.625	0.995	1.671	2.206
CrotchlengthatwaistbandAcm	0.951	0.625	0.995	1.671	2.206
Devwaistbandfromwaistfrontcm	0.846	0.537	0.955	2.305	-21.95
Devwaistbandfromwaistbackcm	0.752	0.227	0.939	2.052	-56.505
Devwaistbandfromwaistsidecm	0.856	0.088	0.986	1.72	-29.808
Waistgirthcm	0.979	0.895	0.996	1.175	1.028
Middlehipcm	0.981	0.919	0.996	1.214	1.01
Highwaistgirthcm	0.966	0.84	0.993	1.534	1.376
Waistbandcm	0.9	-0.122	0.996	2.764	2.457
D3waistbandcm	0.9	-0.131	0.996	2.76	2.453
Waisttobuttockheightleftcm	0.918	0.658	0.982	0.646	3.593
Waisttobuttockheightrightcm	0.926	0.622	0.988	0.609	3.383
Waistbandtobuttockheightleftcm	0.879	0.532	0.973	1.173	9.691
Waistbandtobuttockheightrightcm	0.887	0.531	0.977	1.204	10.071
Waisttohipthighleftcm	0.728	-0.329	0.975	1.514	4.095
Waisttohipthighrightcm	0.749	-0.308	0.978	1.467	3.96
Highhipgirthcm	0.987	0.952	0.997	0.945	0.806
Buttockgirthcm	0.984	-0.171	1	1.34	1.114
Hipgirthcm	0.987	0.442	1	1.201	0.992
Hipthighgirthcm	0.974	0.902	0.993	0.951	0.909
Bellycircumferencecm	0.984	0.946	0.996	1.025	0.882
Maximumbellycircumferencecm	0.985	0.942	0.996	0.99	0.843
Armlengthtoneckbackleftcm	0.981	0.959	0.992	0.655	0.823
Armlengthtoneckbackrightcm	0.935	0.827	0.977	1.237	1.535
Armlengthtoneckleftcm	0.953	0.879	0.982	0.968	1.346
Armlengthtoneckrightcm	0.938	0.831	0.978	1.083	1.49
Armlengthleftcm	0.961	0.92	0.981	0.806	1.421
Armlengthrightcm	0.827	0.506	0.947	1.941	3.357
Upperarmlengthleftcm	0.828	0.556	0.94	1.01	3.18
Upperarmlengthrightcm	0.925	0.772	0.976	0.715	2.232
Forearmlengthleftcm	0.787	0.474	0.924	1.094	4.386
Forearmlengthrightcm	0.633	0.196	0.861	1.785	6.916
Upperarmgirthleftcm	0.665	0.119	0.902	1.565	4.905
Upperarmgirthrightcm	0.782	0.228	0.954	1.1	3.414
Elbowgirthleftcm	0.925	0.689	0.984	0.488	1.693
Elbowgirthrightcm	0.939	0.818	0.98	0.447	1.52
Forearmgirthleftcm	0.951	0.793	0.989	0.428	1.522
Forearmgirthrightcm	0.958	0.767	0.993	0.375	1.305
Wristgirthleftcm	0.95	0.715	0.992	0.298	1.653
Wristgirthrightcm	0.97	0.725	0.997	0.213	1.161
Wristgirthcm	0.913	0.756	0.971	0.38	2.078
Upperarmdiameterleftcm	0.777	0.354	0.936	0.921	6.667
Upperarmdiameterrightcm	0.357	-0.356	0.807	1.531	10.555
Insidelegankleleftcm	0.936	0.678	0.989	1.32	1.996
Insideleganklerightcm	0.932	0.694	0.986	1.379	2.087
Inseamleftcm	0.946	0.73	0.99	1.308	1.78
Inseamrightcm	0.88	0.484	0.977	2.188	2.982
Sideseamleftcm	0.945	0.591	0.994	1.29	1.295
Sideseamrightcm	0.938	0.534	0.993	1.368	1.375
Sideseam3Dwaistbandleftcm	0.944	0.57	0.994	1.304	1.31
Sideseam3Dwaistbandrightcm	0.943	0.475	0.995	1.326	1.334
Sideseamatwaistleftcm	0.989	0.973	0.996	0.784	0.743
Sideseamatwaistrightcm	0.988	0.972	0.995	0.823	0.781
Sideseamankleleftcm	0.939	0.532	0.994	1.279	1.386
Sideseamanklerightcm	0.93	0.433	0.993	1.366	1.481
Thighgirthlefthorizontalcm	0.963	0.796	0.994	0.962	1.574
Thighgirthrighthorizontalcm	0.882	0.234	0.987	1.72	2.759
Kneegirthleftcm	0.956	0.867	0.986	0.62	1.438
Kneegirthrightcm	0.963	0.88	0.989	0.489	1.129
Calfgirthleftcm	0.999	0.997	0.999	0.106	0.255
Calfgirthrightcm	0.999	0.996	1	0.118	0.284
Anklegirthleftcm	0.984	0.95	0.995	0.22	0.787
Anklegirthrightcm	0.993	0.982	0.997	0.152	0.544
Minleggirthleftcm	0.997	0.982	0.999	0.108	0.437
Minleggirthrightcm	0.996	0.988	0.999	0.1	0.41
Weightkg	1	1	1	0.054	0.056
BodyMassIndex	0.986	0.869	0.999	0.42	1.212
Volumel	1	0.996	1	0.261	0.26
WaistToHipRatiox100	0.99	0.98	0.995	0.767	0.808
BMI	0.993	0.955	0.999	0.296	0.853
TL1	0.985	0.962	0.994	0.328	0.805
TL2	0.933	0.609	0.99	0.898	2.196
TL3	0.867	0.513	0.969	1.226	4.78
TL4	0.686	-0.102	0.945	2.117	7.921
TL5	0.879	0.264	0.986	1.243	2.342
TL6	0.934	0.473	0.993	0.665	1.419
TL7	0.918	0.622	0.985	0.779	1.658

[truncated: 11 more sheets: S10 (BS inter), S11 (BS inter non-obesity), S12 (BS inter obesity), S13 (Validity non-obesity), S14 (Validity obesity), S15 (Intra vs. Inter), S16 (Outlier BS intra), S17 (Outlier BS inter), S18 (Offset ), S19 (Offset non-obese), S20 (Offset obese)]
